# Supplementary material for: Assumptions about the positioning of virtual stimuli affect gaze direction estimates during Augmented Reality based interactions
Source: Sci Rep. 2019 Feb 22;9:2566. doi: 10.1038/s41598-019-39311-1 (PMC6384932; doi:10.1038/s41598-019-39311-1)
Supplement: Supplementary file 2 — Supplementary Dataset 1&2 [file 41598_2019_39311_MOESM2_ESM.zip]

Archive with 3 entries (3 files):
- Data_Exp1.mat
- Data_Exp2.mat
- readme.txt
