# Supplementary material for: Assumptions about the positioning of virtual stimuli affect gaze direction estimates during Augmented Reality based interactions
Source: Sci Rep. 2019 Feb 22;9:2566. doi: 10.1038/s41598-019-39311-1 (PMC6384932; doi:10.1038/s41598-019-39311-1)
Supplement: Supplementary file 2 — Supplementary Dataset 1&2 [file 41598_2019_39311_MOESM2_ESM.zip › readme.txt]

Exp 1
Data_Exp1.m contains 5 variables:

1 & 2) trialData_nearBlock and trialData_farBlock: 3D matrices with raw trial data of each participant, for Near and Far plane blocks. 

D1: trial 

D2: trial number, gaze offset* (-3,-2,-1,0,1,2,3), Response gaze(0=Left, 1=Right), RT Response Gaze, Head Rot X (at end of trial), Head Rot Y, Head Rot Z, Head Pos X, Head Pos Y, Head Pos Z 

D3: participant (1-19)


3 & 4) Raw headData sampled @10Hz, for near and far Blaocks (each participant in 1 cell): 

D1: data sample

D2:Trial,Offset,RT,HeadRotation_x,HeadRotation_y,HeadRotation_z,Headposition_x,Headposition_y,Headposition_z


5) gender: participants (1-19), gender 'M' / 'F' 


Exp 2
Data_Exp2.m contains 2 variables:

1) trialData: 3D matrix with raw trial data of each participant. 

D1: trial 

D2: trial number, gaze offset (-3,-2,-1,0,1,2,3), Plane Displayed (0=Near, 1=Far), Response gaze(0=Left, 1=Right), RT Response Gaze, Response Plane Displayed (0=Near, 1=Far), RT Response Plane Displayed    

D3: participant (1-18)


2) gender: participants (1-18), gender 'M' / 'F' 


* correspond to (-12,-8,-4,0,4,8,12 degrees)
